# Supplementary material for: Biotic Interactions Are More Important than Propagule Pressure in Microbial Community Invasions
Source: mBio. 2020 Oct 27;11(5):e02089-20. doi: 10.1128/mBio.02089-20 (PMC7593967; doi:10.1128/mBio.02089-20)
Supplement: TABLE S2 [file mBio.02089-20-st002.xlsx]

## Sheet: Sheet1
Table S2.
BACTERIA
Rarefaction 1020													Rarefaction 5000													Rarefaction 10,000
		Media	Media	Media	Media	Media	Media	Media	Media	Media	Media				Media	Media	Media	Media	Media	Media	Media	Media	Media	Media				Media	Media	Media	Media	Media	Media	Media	Media	Media	Media
Sample Type		MC2-MC1	MC1-MC2	MC4-MC2	MC4-MC1	MC3-MC2	MC3-MC1	AVG	SD	MIN	MAX		Sample Type		MC2-MC1	MC1-MC2	MC4-MC2	MC4-MC1	MC3-MC2	MC3-MC1	AVG	SD	MIN	MAX		Sample Type		MC2-MC1	MC1-MC2	MC4-MC2	MC4-MC1	MC3-MC2	MC3-MC1	AVG	SD	MIN	MAX
Final_Invaded		11	11	12	6	12	12	10.6667	2.33809	6	12		Final_Invaded		9	11	12	6	12	11	10.1667	2.31661	6	12		Final_Invaded		5	11	10	6	12	8	8.66667	2.80476	5	12
Invader_Inoculum		11	14	7	7	7	7	8.83333	2.99444	7	14		Invader_Inoculum		10	13	4	4	5	5	6.83333	3.76386	4	13		Invader_Inoculum		7	10	4	4	1	1	4.5	3.50714	1	10
Resident_Control		17	26	26	17	26	17	21.5	4.9295	17	26		Resident_Control		14	25	25	14	25	14	19.5	6.02495	14	25		Resident_Control		11	23	23	11	23	11	17	6.57267	11	23
Rarefaction 1020													Rarefaction 5000													Rarefaction 10,000
Percent_OTU													Percent_OTU													Percent_OTU
		Media	Media	Media	Media	Media	Media	Media	Media	Media	Media				Media	Media	Media	Media	Media	Media	Media	Media	Media	Media				Media	Media	Media	Media	Media	Media	Media	Media	Media	Media
		MC2-MC1	MC1-MC2	MC4-MC2	MC4-MC1	MC3-MC2	MC3-MC1	AVG	SD	MIN	MAX				MC2-MC1	MC1-MC2	MC4-MC2	MC4-MC1	MC3-MC2	MC3-MC1	AVG	SD	MIN	MAX				MC2-MC1	MC1-MC2	MC4-MC2	MC4-MC1	MC3-MC2	MC3-MC1	AVG	SD	MIN	MAX
	Non-Resilient	18.4414	28.7498	35.7262	29.9054	30.1437	17.0944	26.6768	7.32498	17.0944	35.7262				15.6971	24.1892	31.8447	26.5238	27.6787	15.2703	23.534	6.71297	15.2703	31.8447				17.9894	22.4379	32.2395	22.3581	26.1626	15.7656	22.8255	5.88827	15.7656	32.2395
	Non_Invasive	14.3769	6.87484	3.18331	6.72803	5.65457	8.44378	7.54357	3.77352	3.18331	14.3769				13.818	5.06276	1.45595	4.74877	3.38288	5.72584	5.69904	4.25664	1.45595	13.818				13.763	4.11888	1.3836	5.1942	2.34424	2.11938	4.82055	4.60087	1.3836	13.763
	Resilient	19.1466	28.392	35.3422	29.0893	18.805	17.0885	24.6439	7.34384	17.0885	35.3422				18.2498	31.838	42.4502	33.8526	23.6212	17.3959	27.9013	9.84296	17.3959	42.4502				16.6853	35.0685	41.3917	32.9335	33.0331	23.5507	30.4438	8.84261	16.6853	41.3917
	Invaders	13.5179	6.27911	1.61972	5.66831	6.92011	12.1534	7.69309	4.41373	1.61972	13.5179				13.9255	5.27377	1.37143	5.16189	6.77468	10.8761	7.23057	4.48905	1.37143	13.9255				14.8512	4.53711	1.29279	6.76443	3.71706	9.18199	6.7241	4.80451	1.29279	14.8512
	Non-Resilient	3.11502	1.66602	2.25484	2.94447	2.30439	2.83958	2.52072	0.544506	1.66602	3.11502				3.67325	2.08198	1.28892	1.63361	1.43577	2.27624	2.06496	0.873578	1.28892	3.67325				4.25401	1.76544	1.48033	1.61527	0.964137	0.797629	1.8128	1.25396	0.797629	4.25401
	Common	15.1249	14.1773	11.4349	9.22665	18.9389	20.0474	14.825	4.18428	9.22665	20.0474				19.8117	19.4309	13.0413	11.3459	21.7525	24.1932	18.2626	5.02431	11.3459	24.1932				19.4113	20.7648	15.2555	13.2615	16.6908	21.3057	17.7816	3.22416	13.2615	21.3057
	Undetermined	16.2773	13.861	10.4388	16.4379	17.2333	22.333	16.0969	3.93298	10.4388	22.333				14.8246	12.1233	8.54754	16.7335	15.3542	24.2625	15.3076	5.25921	8.54754	24.2625				13.0458	11.3074	6.95646	17.873	17.0882	27.2791	15.5916	6.97772	6.95646	27.2791
Rarefaction 1020													Rarefaction 5000													Rarefaction 10,000
Percent_OTU_abundance													Percent_OTU_abundance													Percent_OTU_abundance
		Media	Media	Media	Media	Media	Media	Media	Media	Media	Media				Media	Media	Media	Media	Media	Media	Media	Media	Media	Media				Media	Media	Media	Media	Media	Media	Media	Media	Media	Media
		MC2-MC1	MC1-MC2	MC4-MC2	MC4-MC1	MC3-MC2	MC3-MC1	AVG	SD	MIN	MAX				MC2-MC1	MC1-MC2	MC4-MC2	MC4-MC1	MC3-MC2	MC3-MC1	AVG	SD	MIN	MAX				MC2-MC1	MC1-MC2	MC4-MC2	MC4-MC1	MC3-MC2	MC3-MC1	AVG	SD	MIN	MAX
	Invaders	16.4306	2.21952	0.428922	3.39608	7.9076	16.4403	7.80383	7.12772	0.428922	16.4403				11.3782	1.39415	0.1853	2.21873	4.82532	11.767	5.29479	5.0971	0.1853	11.767				11.6655	1.09858	0.11815	4.83758	2.30122	7.9082	4.65488	4.43927	0.11815	11.6655
	Resilient	10.8923	50.3902	55.0907	40.8109	13.3426	6.65564	29.5304	21.672	6.65564	55.0907				8.62967	42.0723	51.9881	42.9535	13.5023	6.58664	27.6221	20.1997	6.58664	51.9881				9.55938	42.7998	46.2541	36.7873	24.6426	8.17233	28.0359	16.5766	8.17233	46.2541
	Common	64.3398	39.858	38.7498	37.6041	65.5903	67.0429	52.1975	14.7869	37.6041	67.0429				73.2297	51.0732	43.6356	44.3319	74.3789	73.3174	59.9945	15.1796	43.6356	74.3789				74.2717	51.7418	53.3418	52.3306	66.5832	75.5086	62.2963	11.2004	51.7418	75.5086
	Undetermined	8.33734	7.53226	5.73064	18.1889	13.1595	9.86119	10.4683	4.53487	5.73064	18.1889				6.76238	5.46035	4.19103	10.4959	7.29352	8.32896	7.08868	2.20651	4.19103	10.4959				4.50342	4.35985	0.28592	6.04453	6.473	8.41084	5.01293	2.74855	0.28592	8.41084
BACTERIA
Rarefaction 1020													Rarefaction 5000													Rarefaction 10,000
		Litter	Litter	Litter	Litter	Litter	Litter	Litter	Litter	Litter	Litter				Litter	Litter	Litter	Litter	Litter	Litter	Litter	Litter	Litter	Litter				Litter	Litter	Litter	Litter	Litter	Litter	Litter	Litter	Litter	Litter
Sample Type		MC2-MC1	MC1-MC2	MC4-MC2	MC4-MC1	MC3-MC2	MC3-MC1	AVG	SD	MIN	MAX		Sample Type		MC2-MC1	MC1-MC2	MC4-MC2	MC4-MC1	MC3-MC2	MC3-MC1	AVG	SD	MIN	MAX		Sample Type		MC2-MC1	MC1-MC2	MC4-MC2	MC4-MC1	MC3-MC2	MC3-MC1	AVG	SD	MIN	MAX
Final_Invaded		10	11	11	11	12	11	11	0.632456	10	12		Final_Invaded		3	8	6	9	5	8	6.5	2.25832	3	9		Final_Invaded		3	5	4	8	2	6	4.66667	2.16025	2	8
Invader_Inoculum		14	14	12	12	7	7	11	3.2249	7	14		Invader_Inoculum		9	12	5	5	4	4	6.5	3.27109	4	12		Invader_Inoculum		6	10	2	2	2	2	4	3.34664	2	10
Resident_Control		26	23	23	26	23	26	24.5	1.64317	23	26		Resident_Control		22	8	8	22	8	22	15	7.66812	8	22		Resident_Control		12	4	4	12	4	12	8	4.38178	4	12
Rarefaction 1020													Rarefaction 5000													Rarefaction 10,000
Percent_OTU													Percent_OTU													Percent_OTU
		Litter	Litter	Litter	Litter	Litter	Litter	Litter	Litter	Litter	Litter				Litter	Litter	Litter	Litter	Litter	Litter	Litter	Litter	Litter	Litter				Litter	Litter	Litter	Litter	Litter	Litter	Litter	Litter	Litter	Litter
		MC2-MC1	MC1-MC2	MC4-MC2	MC4-MC1	MC3-MC2	MC3-MC1	AVG	SD	MIN	MAX				MC2-MC1	MC1-MC2	MC4-MC2	MC4-MC1	MC3-MC2	MC3-MC1	AVG	SD	MIN	MAX				MC2-MC1	MC1-MC2	MC4-MC2	MC4-MC1	MC3-MC2	MC3-MC1	AVG	SD	MIN	MAX
	Non-Resilient	23.6557	28.9167	28.7617	23.3495	22.1304	19.8652	24.4465	3.65473	19.8652	28.9167				32.5071	16.9249	28.469	29.6391	17.5944	16.9587	23.6822	6.63583	16.9249	32.5071				24.3723	11.857	29.4387	25.7135	20.234	14.3277	20.9905	6.83377	11.857	29.4387
	Non_Invasive	9.19617	6.41002	12.0134	19.1953	4.161	4.62369	9.26659	5.69056	4.161	19.1953				9.22072	7.42666	6.2279	7.90073	5.83458	3.96421	6.76247	1.67117	3.96421	9.22072				8.6194	8.73339	3.03024	3.01314	2.82697	2.52358	4.79112	3.01526	2.52358	8.73339
	Resilient	25.1398	22.8914	22.5577	27.894	19.9366	18.6175	22.8395	3.38151	18.6175	27.894				20.4984	22.3112	30.9674	39.7093	14.1792	20.8117	24.7462	8.30375	14.1792	39.7093				23.0761	18.7414	35.0498	46.321	10.9235	21.5755	25.9479	12.6723	10.9235	46.321
	Invaders	12.1622	11.5701	0.965666	5.36818	6.1914	14.0428	8.38339	5.00764	0.965666	14.0428				10.4684	15.5241	1.81775	2.84236	11.8267	15.0473	9.58778	5.42692	1.81775	15.5241				13.2444	19.4781	1.36216	1.20996	20.2034	15.6641	11.8603	8.57511	1.20996	20.2034
	Non-Resilient	1.50845	1.78883	8.26476	3.89661	1.85508	1.76879	3.18042	2.63988	1.50845	8.26476				3.1044	1.56593	3.33068	1.10731	1.5939	1.59969	2.05032	0.845153	1.10731	3.33068				2.70794	1.71754	1.60973	0.53861	1.78857	1.54991	1.65205	0.691347	0.53861	2.70794
	Common	12.3834	13.5452	17.5677	13.2773	21.701	11.9858	15.0767	3.80731	11.9858	21.701				14.266	17.3946	11.7737	9.07699	25.1323	15.8182	15.577	5.0514	9.07699	25.1323				14.5065	17.0676	6.95998	6.26815	18.9166	13.5158	12.8724	5.21132	6.26815	18.9166
	Undetermined	15.9543	14.8778	9.86909	7.01913	24.0245	29.0962	16.8068	8.38454	7.01913	29.0962				9.93493	18.8526	17.4136	9.72422	23.8388	25.8002	17.5941	6.17186	9.72422	25.8002				13.4734	22.405	22.5493	16.9357	25.107	30.8434	21.8856	6.10895	13.4734	30.8434
Rarefaction 1020													Rarefaction 5000													Rarefaction 10,000
Percent_OTU_abundance													Percent_OTU_abundance													Percent_OTU_abundance
		Litter	Litter	Litter	Litter	Litter	Litter	Litter	Litter	Litter	Litter				Litter	Litter	Litter	Litter	Litter	Litter	Litter	Litter	Litter	Litter				Litter	Litter	Litter	Litter	Litter	Litter	Litter	Litter	Litter	Litter
		MC2-MC1	MC1-MC2	MC4-MC2	MC4-MC1	MC3-MC2	MC3-MC1	AVG	SD	MIN	MAX				MC2-MC1	MC1-MC2	MC4-MC2	MC4-MC1	MC3-MC2	MC3-MC1	AVG	SD	MIN	MAX				MC2-MC1	MC1-MC2	MC4-MC2	MC4-MC1	MC3-MC2	MC3-MC1	AVG	SD	MIN	MAX
	Invaders	8.06373	10.8242	0.0573975	1.7943	2.20098	18.5824	6.92051	6.43171	0.0573975	18.5824				4.95707	13.4412	0.148633	0.896956	7.00636	15.4945	6.99078	6.3562	0.148633	15.4945				12.9654	13.4886	0.231975	1.04666	16.1573	14.5643	9.74237	7.13985	0.231975	16.1573
	Resilient	18.9518	17.389	13.7463	30.9704	17.269	15.2332	18.9266	5.63682	13.7463	30.9704				17.4341	14.9254	35.8162	48.251	9.72032	13.7277	23.3125	15.2301	9.72032	48.251				13.9856	16.5701	39.9594	59.3831	7.34845	11.905	24.8586	20.4024	7.34845	59.3831
	Common	68.2909	67.5182	83.4314	66.6207	74.0715	52.3848	68.7196	9.29102	52.3848	83.4314				73.2854	68.798	59.4112	49.8167	77.2806	62.3965	65.1647	10.0227	49.8167	77.2806				69.1882	66.7554	57.0526	38.5188	67.6324	58.9445	59.682	11.48	38.5188	69.1882
	Undetermined	4.69363	4.26854	2.76488	0.614617	6.45858	13.7996	5.43331	4.14911	0.614617	13.7996				4.32347	2.8354	4.62397	1.03533	5.99272	8.38133	4.53204	2.53409	1.03533	8.38133				3.86077	3.1859	2.75605	1.05141	8.86185	14.5862	5.71703	5.07818	1.05141	14.5862
FUNGI
Rarefaction 1020																										Rarefaction 10,000
		Litter	Litter	Litter	Litter	Litter	Litter	Litter	Litter	Litter	Litter		Rarefaction 5000		Litter	Litter	Litter	Litter	Litter	Litter	Litter	Litter	Litter	Litter				Litter	Litter	Litter	Litter	Litter	Litter	Litter	Litter	Litter	Litter
Sample Type		MC2-MC1	MC1-MC2	MC4-MC2	MC4-MC1	MC3-MC2	MC3-MC1	AVG	SD	MIN	MAX		Sample Type		MC2-MC1	MC1-MC2	MC4-MC2	MC4-MC1	MC3-MC2	MC3-MC1	AVG	SD	MIN	MAX		Sample Type		MC2-MC1	MC1-MC2	MC4-MC2	MC4-MC1	MC3-MC2	MC3-MC1	AVG	SD	MIN	MAX
Final_Invaded		9	5	11	9	13	11	9.66667	2.73252	5	13		Final_Invaded		7	3	11	6	13	8	8	3.57771	3	13				6	2	11	4	11	5	6.5	3.72827	2	11
Invader_Inoculum		14	14	11	11	8	8	11	2.68328	8	14		Invader_Inoculum		13	13	10	10	8	8	10.3333	2.25093	8	13				10	11	10	10	7	7	9.16667	1.7224	7	11
Resident_Control		15	25	25	15	25	15	20	5.47723	15	25		Resident_Control		10	25	25	10	25	10	17.5	8.21584	10	25				9	25	25	9	25	9	17	8.76356	9	25
Rarefaction 1020													Rarefaction 5000													Rarefaction 10,000
Percent_OTU													Percent_OTU													Percent_OTU
		Litter	Litter	Litter	Litter	Litter	Litter	Litter	Litter	Litter	Litter				Litter	Litter	Litter	Litter	Litter	Litter	Litter	Litter	Litter	Litter				Litter	Litter	Litter	Litter	Litter	Litter	Litter	Litter	Litter	Litter
		MC2-MC1	MC1-MC2	MC4-MC2	MC4-MC1	MC3-MC2	MC3-MC1	AVG	SD	MIN	MAX				MC2-MC1	MC1-MC2	MC4-MC2	MC4-MC1	MC3-MC2	MC3-MC1	AVG	SD	MIN	MAX				MC2-MC1	MC1-MC2	MC4-MC2	MC4-MC1	MC3-MC2	MC3-MC1	AVG	SD	MIN	MAX
	Non-Resilient	18.6726	27.0002	27.9856	20.1665	19.3012	22.2816	22.568	4.01722	18.6726	27.9856				17.7791	28.5649	26.7818	20.2609	18.7707	21.6194	22.2961	4.40116	17.7791	28.5649				18.076	30.665	26.2138	22.3597	21.545	22.7371	23.5994	4.3305	18.076	30.665
	Non_Invasive	22.0673	32.1497	19.1681	18.102	13.1936	21.1604	20.9735	6.29556	13.1936	32.1497				20.2541	32.3303	18.4412	20.6371	10.7952	18.3463	20.134	6.96123	10.7952	32.3303				16.5619	33.6514	17.8254	22.012	10.1621	21.6569	20.3116	7.82182	10.1621	33.6514
	Resilient	29.0383	13.2581	17.7832	34.4581	13.6805	30.0573	23.0459	9.23596	13.2581	34.4581				23.6337	8.45523	17.7079	30.4697	13.4616	25.2442	19.8287	8.14162	8.45523	30.4697				28.0354	7.16846	16.6329	27.2569	12.9336	24.3204	19.3913	8.48047	7.16846	28.0354
	Invaders	8.00029	11.1946	2.98803	6.28604	7.5243	8.20476	7.36634	2.68784	2.98803	11.1946				8.90294	10.0122	2.92454	5.43463	10.5904	11.9212	8.29764	3.42812	2.92454	11.9212				9.03967	6.47971	2.70761	4.5465	10.8824	8.24588	6.98363	3.01659	2.70761	10.8824
	Non-Resilient	2.96244	3.42616	6.91898	2.0907	4.28809	3.70664	3.89883	1.65405	2.0907	6.91898				3.15074	5.96216	7.38861	1.98866	2.66791	2.97128	4.02156	2.14147	1.98866	7.38861				3.48737	9.11795	8.36003	3.78836	3.14281	5.20067	5.5162	2.60362	3.14281	9.11795
	Common	11.072	9.13963	18.7854	9.6908	20.1786	9.24155	13.018	5.07341	9.13963	20.1786				17.3443	12.6108	20.6059	13.1474	23.7382	13.8571	16.8839	4.52612	12.6108	23.7382				15.9384	12.1942	22.6753	14.4964	25.7553	13.8531	17.4854	5.43772	12.1942	25.7553
	Undetermined	8.18701	3.8315	6.37078	9.20577	21.8337	5.34777	9.12942	6.51569	3.8315	21.8337				8.93517	2.06434	6.15004	8.06165	19.9762	6.04057	8.53799	6.08381	2.06434	19.9762				8.86123	0.723306	5.58492	5.54024	15.5788	3.98595	6.71241	5.08289	0.723306	15.5788
Rarefaction 1020													Rarefaction 5000													Rarefaction 10,000
Percent_OTU_abundance													Percent_OTU_abundance													Percent_OTU_abundance
		Litter	Litter	Litter	Litter	Litter	Litter	Litter	Litter	Litter	Litter				Litter	Litter	Litter	Litter	Litter	Litter	Litter	Litter	Litter	Litter				Litter	Litter	Litter	Litter	Litter	Litter	Litter	Litter	Litter	Litter
		MC2-MC1	MC1-MC2	MC4-MC2	MC4-MC1	MC3-MC2	MC3-MC1	AVG	SD	MIN	MAX				MC2-MC1	MC1-MC2	MC4-MC2	MC4-MC1	MC3-MC2	MC3-MC1	AVG	SD	MIN	MAX				MC2-MC1	MC1-MC2	MC4-MC2	MC4-MC1	MC3-MC2	MC3-MC1	AVG	SD	MIN	MAX
	Invaders	1.43978	4.08225	0.316741	1.71042	0.80757	0.61641	1.49553	1.36939	0.316741	4.08225				0.835714	1.6856	0.130818	0.6157	0.955462	0.50315	0.787741	0.525113	0.130818	1.6856				0.613617	0.66275	0.0702545	0.1515	0.520964	0.49338	0.418744	0.247547	0.0702545	0.66275
	Resilient	37.0193	22.5873	18.987	49.7379	8.04864	44.6725	30.1754	16.1991	8.04864	49.7379				18.7196	13.3605	10.3748	37.7932	7.24672	27.9402	19.2392	11.6378	7.24672	37.7932				15.4776	17.1459	6.92327	28.536	4.21188	27.9673	16.7103	10.2007	4.21188	28.536
	Common	60.6914	70.7298	80.2016	48.0468	84.6049	48.923	65.5329	15.5629	48.0468	84.6049				79.5737	84.2993	89.0924	61.157	88.8406	65.954	78.1528	11.9278	61.157	89.0924				82.948	82.076	92.6501	70.959	94.8476	71.4401	82.4868	10.1132	70.959	94.8476
	Undetermined	0.849533	2.60063	0.494669	0.504842	6.53889	5.78814	2.79612	2.73257	0.494669	6.53889				0.871	0.6546	0.402018	0.434033	2.95725	5.60262	1.82025	2.08767	0.402018	5.60262				0.96075	0.11535	0.356373	0.35345	0.4196	0.09924	0.384127	0.312687	0.09924	0.96075
